# Supplementary material for: Mohangic Acid H and Mohangiol: New p-Aminoacetophenone Derivatives from a Mudflat-Derived Streptomyces sp
Source: Mar Drugs. 2025 Jul 30;23(8):307. doi: 10.3390/md23080307 (PMC12387680; doi:10.3390/md23080307)
Supplement: Supplementary file 1 [file marinedrugs-23-00307-s001.zip]

Archive with 1 entries (1 files):
- marinedrugs-3746100-supplementary.pdf
